# Supplementary material for: Integrative Biomarker Panel for Improved Lung Cancer Diagnosis Using Plasma microRNAs and Sputum Bacterial DNA
Source: Curr Oncol. 2024 Oct 2;31(10):5949–59. doi: 10.3390/curroncol31100444 (PMC11506187; doi:10.3390/curroncol31100444)
Supplement: Supplementary file 1 [file curroncol-31-00444-s001.zip]

Archive with 1 entries (1 files):
- curroncol-3146667-supplementary.pdf
